# Supplementary material for: Identification of Phytogenic Compounds with Antioxidant Action That Protect Porcine Intestinal Epithelial Cells from Hydrogen Peroxide Induced Oxidative Damage
Source: Antioxidants (Basel). 2022 Oct 28;11(11):2134. doi: 10.3390/antiox11112134 (PMC9687067; doi:10.3390/antiox11112134)
Supplement: Supplementary file 1 [file antioxidants-11-02134-s001.zip]

Archive with 1 entries (1 files):
- antioxidants-1969840-supplementary.pdf
